# Supplementary material for: Integrative Single-Cell and Bulk RNA Sequencing Identifies a Glycolysis-Related Prognostic Signature for Predicting Prognosis in Pancreatic Cancer
Source: Int J Mol Sci. 2025 May 26;26(11):5105. doi: 10.3390/ijms26115105 (PMC12154285; doi:10.3390/ijms26115105)
Supplement: Supplementary file 1 [file ijms-26-05105-s001.zip]

Archive with 1 entries (1 files):
- ijms-3601508-supplementary.pdf
